# Supplementary material for: Characterization of Bacillus cereus AFA01 Capable of Degrading Gluten and Celiac-Immunotoxic Peptides
Source: Foods. 2021 Jul 26;10(8):1725. doi: 10.3390/foods10081725 (PMC8392533; doi:10.3390/foods10081725)
Supplement: Supplementary file 1 [file foods-10-01725-s001.zip]

Archive with 1 entries (1 files):
- foods-1282592-supplementary.pdf
